# Supplementary material for: Inflammatory signals from fatty bone marrow support DNMT3A driven clonal hematopoiesis
Source: Nat Commun. 2023 Apr 12;14:2070. doi: 10.1038/s41467-023-36906-1 (PMC10097668; doi:10.1038/s41467-023-36906-1)
Supplement: Supplementary file 9 — Source Data [file 41467_2023_36906_MOESM9_ESM.xlsx]

## Sheet: Fig 1e
control	Irradiation 1 Day	Irradiation 1 Week	Irradiation+PPARγi
0.02	0.01	36
0.01	0.1	60.53
0.01	0.2	16
0.5652	1.1127	23.6	1.15
0.4	0.9369	3.1	1.615
0.37	0.5483	27.3	0.7
6.5324		21
		41.6
		15.9
		60.4
		23.7
		39.5483
		99.6794
		88.3908

## Sheet: fig 2b
NBM	FBM	FBM+PPARγi
0.04	0.11	0.16
0.06	0.07	0.14
0.08	1.62	0.2
0.03	1.3	0.27
0.07	0.68	0.19
0.2	0.07
0.23	0.72	0.24
0.35	0.93	0.15
0.27	0.23	0.15
0.19	0.29	0.19
	0.13	0.18
0.19	0.3
0.11	0.15
0.19	0.34
	0.3
0.17	0.2
0.17	0.27
0.16	0.29
0.24	0.3
	0.3

## Sheet: Fig 2 c
NBM			CAS	CAS+PPARγi
0.16			0.26	0.15
0.13			0.24	0.15
0.2			0.3	0.15
0.05			0.38	0.25
0.06
0.02			0.22
			0.22
0.15			0.18
0.03			0.56
0.02
0.04
0.01
0.02

## Sheet: Fig 2e
NBM			FBM
0.1			0.17
0.1			0.18
0.12			11.8
0.16			6.1
0.13			22.2
0.16
0.14
0.18

## Sheet: Fig 2f
NBM			CAS
0.1			0.4
0.1			0.38
0.12			0.3
0.16			0.35

## Sheet: Fig 2g
NBM	FBM
9.15	7.2
10.39	12.1
4.68	8.54
7.52	8.99
9.59	7.74

## Sheet: Fig 2h
NBM		FBM
0.37		0.28
0.31		0.22
0.28		0.16
0.33		0.25
0.22		0.22

## Sheet: Fig 3a
a
	DNMT3AMut					DNMT3Awt
NBM	FBM	FBM+BADGE			NBM	FBM	FBM+BADGE
0.42	1.52	1.13			0.53	0.7	0.88
0.49	0.5	0.61			0.7	5.24	0.92
0.2	1.91	0.65			0.54	0.7	0.8
0.29	0.39	0.33			0.57	0.5	0.8
0.45	0.29	0.48			0.4	0.56
0.21	0.52	0.87			0.19	0.07
0.14	0.49				0.21	0.1
0.24	0.36				0.33	0.12
0.28	0.88				0.1	0.29
0.19	1.71				0.14	2.34
0.87	2.59				0.36	0.42
0.46	1.91				0.58	0.75
0.72	3.44				0.27	1.61
1.41	1.37				0.57	1.25
0.33	2.45				0.4	0.43
0.44	1.72				0.54	2.19
0.63	3.76				0.22	7
0.43	1.47				0.34
1.44	1.24				0.61
1.16	1.88				0.74
0.61	0.65				0.98
0.42	3.53				0.8
0.85	27.95				0.56
	0.8				1.19

## Sheet: Fig 3b
		Primary							Secondary
DNMT3A Mut			DNMT3A wt				DNMT3A Mut			DNMT3A wt
NBM	FBM		NBM	FBM			NBM	FBM		NBM	FBM
1.49	14.85		0.94	0.84			0.15	1.77		0.23	0.1
1.1	3.3		0.74	1.41			0.21	0.7		0.08	0.51
0.99	4.17		0.94	1.88			0.33	1.45		0.23	0.54
0.45	3.94		1.07	1.32			0.24	1.09		0.06	0.61
			0.9							0.12

## Sheet: Fig 3c
	DNMT3A mut					DNMT3A Wt
NBM	FBM	FBM+BADGE			NBM	FBM	FBM+BADGE
8.63	25				0.63	0.65	3.35
7.57	23	2.74			0.77	0.78	1.9
1	21	3.57			0.59	0.59	1.6
5.12	30	2.7			0.71	0.63	2.02
9.36	4.49	6.09			0.49	0.59	37.74
0.43	3.38	3.89			2.61	0.8	50
0.81	5.55	10.22			0.6	1.24	1.39
0.47	1.12	7.47			0.98	4.81	7.62
0.64	1.24	1.25			1.27	1.36
3.96	6.22	3.54			0.71	0.9
2.58	3.52	3.21			0.37	3.03
2.02	6.42				1.26	1.2
3.45	5.39				0.51
4.57	58.13
9.35	47.86
1.77	5.12
2.68	55
2.35	17
10
1.39

[truncated: 31 more sheets: Fig 3d, Fig 3e, Fig 3f, Fig 4d, Fig 4e, Fig 4f, Fig 4g, Supplementary Fig 4c, Fig 5a, Fig 5c, Fig 5d, Fig 5e, Fig 5f, Supplementary Fig 5a, Supplementary Fig 5b, Supplementary Fig 5c, Supplementary Fig 5d, Supplementary Fig 5e, Supplementary Fig 5f, Fig 6a …]
